# Supplementary material for: Isolation of Yeast and LAB from Dry Coffee Pulp and Monitoring of Organic Acids in Inoculated Green Beans
Source: Foods. 2023 Jul 6;12(13):2622. doi: 10.3390/foods12132622 (PMC10340337; doi:10.3390/foods12132622)
Supplement: Supplementary file 1 [file foods-12-02622-s001.zip]

Archive with 1 entries (1 files):
- foods-2476622-supplementary.pdf
